# Supplementary material for: TC10 regulates breast cancer invasion and metastasis by controlling membrane type-1 matrix metalloproteinase at invadopodia
Source: Commun Biol. 2021 Sep 16;4:1091. doi: 10.1038/s42003-021-02583-3 (PMC8445963; doi:10.1038/s42003-021-02583-3)
Supplement: Supplementary file 10 — Supplementary Data 3 [file 42003_2021_2583_MOESM10_ESM.xlsx]

## Sheet: Figure1c
core	side
0.759398	0.210526
0.597938	0.350515
0.741935	0.233871
0.721311	0.278689
0.708333	0.194444

## Sheet: Figure1d
Time	core				side
0	1.37986	1.09551	0.924015	0.60061	0.607481	0.906468	1.0697	1.41636
1	0.895408	1.10603	0.693333	1.24444	1.21118	0.938735	1.28395	0.888889
3	0.853687	1.2949	0.832	1.49333	1.36746	0.595238	1.15556	0.775758
5	1.07714	1.48741	1.32766	2.17143	0.813913	0.395257	0.696612	0.602679

## Sheet: Figure2c
Ctrl	TC10-KD	Ctrl rescue	TC10-KD rescue
1.14457	0.453643	0.987499	1.21841
1.09503	0.214174	1.94087	1.49865
0.760397	0.192617	0.071631	0.367556

## Sheet: Figure2d
Ctrl	TC10-KD
0.784203	0.737459
1.14541	1.02693
1.07039	1.1075

## Sheet: Figure2e
Time	Ctrl			TC10-KD
0-19	36	21.4286	12	50	38.4615	33.3333
20-39	32	42.8571	40	40	30.7692	33.3333
40-59	12	0	12	5	15.3846	10
≥60	20	35.7143	36	5	15.3846	23.3333

## Sheet: Figure2g
Ctrl	TC10KD
11.1056	7.73846
11.887	7.86306
8.03014	11.7456
3.97616	5.8125
16.2311	4.48123
11.2617	8.23383
8.73031	13.3742
7.50281	9.06064
5.14043	6.70434
9.83801	10.9585
8.39082	10.3988
6.74483	3.41765
12.2384	5.96545
8.44763	3.7948
13.34	4.35315
11.2364	4.58362
9.42339	2.77435
14.7545	2.83362
20.2294	2.94992
18.0901	9.42795
18.0042	10.3063
21.6906	7.46279
13.2054	7.14498
15.7805	4.39275
9.50263	10.1437
13.3588	5.28652
13.9091	4.24923
6.92446	20.0325
9.61839	19.251
21.3906	17.1872
11.3453	16.2155
22.7266	25.5193
13.9198	6.35111
23.7939	8.45372
20.2122	11.9124
9.8088	16.2586
14.4505	12.7596
13.8107	9.68069
	8.99702
	7.90909

## Sheet: Figure2h
Ctrl	TC10-KD
16.64	15.5136
14.208	19.4816
11.5712	14.4384
18.432	18.2528
15.0016	18.944
10.2912	24.5504
11.6992	13.0048
24.064	13.6448
10.6458	12.2598
26.5216	18.7648
17.4592	11.4688
13.056	19.7376
12.5952	14.6176
27.072	14.6432
21.5296	12.032
22.5024	20.0704
21.5552	25.088
15.0784	11.136
16.8704	11.5968
41.3952	16.2765
19.8912	14.08
11.008	16.9984
13.7728	12.6976
26.1376	11.4688
17.9968	13.056
18.2272	11.9296
24.96	18.3296
13.3888	25.152
13.2608	11.0694
15.1808	18.6624
13.5424	14.6176
16.5632	20.48
11.52	19.1488
14.1056	14.2336
11.9808	11.136
13.4656	13.568
10.0096	11.4176
10.3424	13.6704
17.1776	16.2816
17.7408	10.0608
	14.2336
	15.1296
	16.3072
	17.1776

## Sheet: Figure2i
Ctrl	TC10-Q75L
1.0902	0.42019
1.26948	0.348387
0.64032	0.251913

## Sheet: Figure2j
Ctrl	TC10-Q75L
1.25263	1.02082
1.01578	0.628255
0.731588	0.914202

## Sheet: Figure2k
Ctr	TC10-OE
1.1077	1.26044
0.881825	0.709824
1.01048	1.01777

[truncated: 45 more sheets: Figure2l, Figure2m, Figure3c, Figure3d, Figure3f, Figure3h, Figure3j, Figure3l, Figure3m, Figure3n, Figure3p, Figure4b, Figure4c, Figure4d, Figure4e, Figure4f, Figure4g, Figure4h, Figure4i, Figure4j …]
